# Supplementary material for: Effect of Dupilumab on Sexual Desire in Adult Patients with Moderate to Severe Atopic Dermatitis
Source: Medicina (Kaunas). 2022 Nov 23;58(12):1708. doi: 10.3390/medicina58121708 (PMC9782472; doi:10.3390/medicina58121708)
Supplement: Supplementary file 1 [file medicina-58-01708-s001.zip]

Archive with 1 entries (1 files):
- medicina-2011620-supplementary.pdf
